# Supplementary material for: Estimating Orientation of Flying Fruit Flies
Source: PLoS One. 2015 Jul 14;10(7):e0132101. doi: 10.1371/journal.pone.0132101 (PMC4501570; doi:10.1371/journal.pone.0132101)
Supplement: S1 File — (ZIP) [file pone.0132101.s003.zip]

Archive with 2,124 entries (2,112 files):
- ORsrc/
- ORsrc/demo.m
- ORsrc/demoReal.m
- ORsrc/DrawEllipseWithAxis.m
- ORsrc/FindAssociation.m
- ORsrc/GBMInitial.m
- ORsrc/GetMeasurement.m
- ORsrc/GetObjectRegion.m
- ORsrc/nonortho/
- ORsrc/nonortho/simu028/
- ORsrc/nonortho/simu028/camx/
- ORsrc/nonortho/simu028/camx/imx003.jpg
- ORsrc/nonortho/simu028/camx/imx004.jpg
- ORsrc/nonortho/simu028/camx/imx005.jpg
- ORsrc/nonortho/simu028/camx/imx006.jpg
- ORsrc/nonortho/simu028/camx/imx007.jpg
- ORsrc/nonortho/simu028/camx/imx008.jpg
- ORsrc/nonortho/simu028/camx/imx009.jpg
- ORsrc/nonortho/simu028/camx/imx010.jpg
- ORsrc/nonortho/simu028/camx/imx011.jpg
- ORsrc/nonortho/simu028/camx/imx012.jpg
- ORsrc/nonortho/simu028/camx/imx013.jpg
- ORsrc/nonortho/simu028/camx/imx014.jpg
- ORsrc/nonortho/simu028/camx/imx015.jpg
- ORsrc/nonortho/simu028/camx/imx016.jpg
- ORsrc/nonortho/simu028/camx/imx017.jpg
- ORsrc/nonortho/simu028/camx/imx018.jpg
- ORsrc/nonortho/simu028/camx/imx019.jpg
- ORsrc/nonortho/simu028/camx/imx020.jpg
- ORsrc/nonortho/simu028/camx/imx021.jpg
- ORsrc/nonortho/simu028/camx/imx022.jpg
- ORsrc/nonortho/simu028/camx/imx023.jpg
- ORsrc/nonortho/simu028/camx/imx024.jpg
- ORsrc/nonortho/simu028/camx/imx025.jpg
- ORsrc/nonortho/simu028/camx/imx026.jpg
- ORsrc/nonortho/simu028/camx/imx027.jpg
- ORsrc/nonortho/simu028/camx/imx028.jpg
- ORsrc/nonortho/simu028/camx/imx029.jpg
- ORsrc/nonortho/simu028/camx/imx030.jpg
- ORsrc/nonortho/simu028/camx/imx031.jpg
- ORsrc/nonortho/simu028/camx/imx032.jpg
- ORsrc/nonortho/simu028/camx/imx033.jpg
- ORsrc/nonortho/simu028/camx/imx034.jpg
- ORsrc/nonortho/simu028/camx/imx035.jpg
- ORsrc/nonortho/simu028/camx/imx036.jpg
- ORsrc/nonortho/simu028/camx/imx037.jpg
- ORsrc/nonortho/simu028/camx/imx038.jpg
- ORsrc/nonortho/simu028/camx/imx039.jpg
- ORsrc/nonortho/simu028/camx/imx040.jpg
- ORsrc/nonortho/simu028/camx/imx041.jpg
- ORsrc/nonortho/simu028/camx/imx042.jpg
- ORsrc/nonortho/simu028/camx/imx043.jpg
- ORsrc/nonortho/simu028/camx/imx044.jpg
- ORsrc/nonortho/simu028/camx/imx045.jpg
- ORsrc/nonortho/simu028/camx/imx046.jpg
- ORsrc/nonortho/simu028/camx/imx047.jpg
- ORsrc/nonortho/simu028/camx/imx048.jpg
- ORsrc/nonortho/simu028/camx/imx049.jpg
- ORsrc/nonortho/simu028/camx/imx050.jpg
- ORsrc/nonortho/simu028/camx/imx051.jpg
- ORsrc/nonortho/simu028/camx/imx052.jpg
- ORsrc/nonortho/simu028/camx/imx053.jpg
- ORsrc/nonortho/simu028/camx/imx054.jpg
- ORsrc/nonortho/simu028/camx/imx055.jpg
- ORsrc/nonortho/simu028/camx/imx056.jpg
- ORsrc/nonortho/simu028/camx/imx057.jpg
- ORsrc/nonortho/simu028/camx/imx058.jpg
- ORsrc/nonortho/simu028/camx/imx059.jpg
- ORsrc/nonortho/simu028/camx/imx060.jpg
- ORsrc/nonortho/simu028/camx/imx061.jpg
- ORsrc/nonortho/simu028/camx/imx062.jpg
- ORsrc/nonortho/simu028/camx/imx063.jpg
- ORsrc/nonortho/simu028/camx/imx064.jpg
- ORsrc/nonortho/simu028/camx/imx065.jpg
- ORsrc/nonortho/simu028/camx/imx066.jpg
- ORsrc/nonortho/simu028/camx/imx067.jpg
- ORsrc/nonortho/simu028/camx/imx068.jpg
- ORsrc/nonortho/simu028/camx/imx069.jpg
- ORsrc/nonortho/simu028/camx/imx070.jpg
- ORsrc/nonortho/simu028/camx/imx071.jpg
- ORsrc/nonortho/simu028/camx/imx072.jpg
- ORsrc/nonortho/simu028/camx/imx073.jpg
- ORsrc/nonortho/simu028/camx/imx074.jpg
- ORsrc/nonortho/simu028/camx/imx075.jpg
- ORsrc/nonortho/simu028/camx/imx076.jpg
- ORsrc/nonortho/simu028/camx/imx077.jpg
- ORsrc/nonortho/simu028/camx/imx078.jpg
- ORsrc/nonortho/simu028/camx/imx079.jpg
- ORsrc/nonortho/simu028/camx/imx080.jpg
- ORsrc/nonortho/simu028/camx/imx081.jpg
- ORsrc/nonortho/simu028/camx/imx082.jpg
- ORsrc/nonortho/simu028/camx/imx083.jpg
- ORsrc/nonortho/simu028/camx/imx084.jpg
- ORsrc/nonortho/simu028/camx/imx085.jpg
- ORsrc/nonortho/simu028/camx/imx086.jpg
- ORsrc/nonortho/simu028/camx/imx087.jpg
- ORsrc/nonortho/simu028/camx/imx088.jpg
- ORsrc/nonortho/simu028/camx/imx089.jpg
- ORsrc/nonortho/simu028/camx/imx090.jpg
- ORsrc/nonortho/simu028/camx/imx091.jpg
- ORsrc/nonortho/simu028/camx/imx092.jpg
- ORsrc/nonortho/simu028/camx/imx093.jpg
- ORsrc/nonortho/simu028/camx/imx094.jpg
- ORsrc/nonortho/simu028/camx/imx095.jpg
- ORsrc/nonortho/simu028/camx/imx096.jpg
- ORsrc/nonortho/simu028/camx/imx097.jpg
- ORsrc/nonortho/simu028/camx/imx098.jpg
- ORsrc/nonortho/simu028/camx/imx099.jpg
- ORsrc/nonortho/simu028/camx/imx100.jpg
- ORsrc/nonortho/simu028/camx/imx101.jpg
- ORsrc/nonortho/simu028/camx/imx102.jpg
- ORsrc/nonortho/simu028/camx/imx103.jpg
- ORsrc/nonortho/simu028/camx/imx104.jpg
- ORsrc/nonortho/simu028/camx/imx105.jpg
- ORsrc/nonortho/simu028/camx/imx106.jpg
- ORsrc/nonortho/simu028/camx/imx107.jpg
- ORsrc/nonortho/simu028/camx/imx108.jpg
- ORsrc/nonortho/simu028/camx/imx109.jpg
- ORsrc/nonortho/simu028/camx/imx110.jpg
- ORsrc/nonortho/simu028/camx/imx111.jpg
- ORsrc/nonortho/simu028/camx/imx112.jpg
- ORsrc/nonortho/simu028/camx/imx113.jpg
- ORsrc/nonortho/simu028/camx/imx114.jpg
- ORsrc/nonortho/simu028/camx/imx115.jpg
- ORsrc/nonortho/simu028/camx/imx116.jpg
- ORsrc/nonortho/simu028/camx/imx117.jpg
- ORsrc/nonortho/simu028/camx/imx118.jpg
- ORsrc/nonortho/simu028/camx/imx119.jpg
- ORsrc/nonortho/simu028/camx/imx120.jpg
- ORsrc/nonortho/simu028/camx/imx121.jpg
- ORsrc/nonortho/simu028/camx/imx122.jpg
- ORsrc/nonortho/simu028/camx/imx123.jpg
- ORsrc/nonortho/simu028/camx/imx124.jpg
- ORsrc/nonortho/simu028/camx/imx125.jpg
- ORsrc/nonortho/simu028/camx/imx126.jpg
- ORsrc/nonortho/simu028/camx/imx127.jpg
- ORsrc/nonortho/simu028/camx/imx128.jpg
- ORsrc/nonortho/simu028/camx/imx129.jpg
- ORsrc/nonortho/simu028/camx/imx130.jpg
- ORsrc/nonortho/simu028/camx/imx131.jpg
- ORsrc/nonortho/simu028/camx/imx132.jpg
- ORsrc/nonortho/simu028/camx/imx133.jpg
- ORsrc/nonortho/simu028/camx/imx134.jpg
- ORsrc/nonortho/simu028/camx/imx135.jpg
- ORsrc/nonortho/simu028/camx/imx136.jpg
- ORsrc/nonortho/simu028/camx/imx137.jpg
- ORsrc/nonortho/simu028/camx/imx138.jpg
- ORsrc/nonortho/simu028/camx/imx139.jpg
- ORsrc/nonortho/simu028/camx/imx140.jpg
- ORsrc/nonortho/simu028/camx/imx141.jpg
- ORsrc/nonortho/simu028/camx/imx142.jpg
- ORsrc/nonortho/simu028/camx/imx143.jpg
- ORsrc/nonortho/simu028/camx/imx144.jpg
- ORsrc/nonortho/simu028/camx/imx145.jpg
- ORsrc/nonortho/simu028/camx/imx146.jpg
- ORsrc/nonortho/simu028/camx/imx147.jpg
- ORsrc/nonortho/simu028/camx/imx148.jpg
- ORsrc/nonortho/simu028/camx/imx149.jpg
- ORsrc/nonortho/simu028/camx/imx150.jpg
- ORsrc/nonortho/simu028/camx/imx151.jpg
- ORsrc/nonortho/simu028/camx/imx152.jpg
- ORsrc/nonortho/simu028/camx/imx153.jpg
- ORsrc/nonortho/simu028/camx/imx154.jpg
- ORsrc/nonortho/simu028/camx/imx155.jpg
- ORsrc/nonortho/simu028/camx/imx156.jpg
- ORsrc/nonortho/simu028/camx/imx157.jpg
- ORsrc/nonortho/simu028/camx/imx158.jpg
- ORsrc/nonortho/simu028/camx/imx159.jpg
- ORsrc/nonortho/simu028/camx/imx160.jpg
- ORsrc/nonortho/simu028/camx/imx161.jpg
- ORsrc/nonortho/simu028/camx/imx162.jpg
- ORsrc/nonortho/simu028/camx/imx163.jpg
- ORsrc/nonortho/simu028/camx/imx164.jpg
- ORsrc/nonortho/simu028/camx/imx165.jpg
- ORsrc/nonortho/simu028/camx/imx166.jpg
- ORsrc/nonortho/simu028/camx/imx167.jpg
- ORsrc/nonortho/simu028/camx/imx168.jpg
- ORsrc/nonortho/simu028/camx/imx169.jpg
- ORsrc/nonortho/simu028/camx/imx170.jpg
- ORsrc/nonortho/simu028/camx/imx171.jpg
- ORsrc/nonortho/simu028/camx/imx172.jpg
- ORsrc/nonortho/simu028/camx/imx173.jpg
- ORsrc/nonortho/simu028/camx/imx174.jpg
- ORsrc/nonortho/simu028/camx/imx175.jpg
- ORsrc/nonortho/simu028/camx/imx176.jpg
- ORsrc/nonortho/simu028/camx/imx177.jpg
- ORsrc/nonortho/simu028/camx/imx178.jpg
- ORsrc/nonortho/simu028/camx/imx179.jpg
- ORsrc/nonortho/simu028/camx/imx180.jpg
- ORsrc/nonortho/simu028/camx/imx181.jpg
- ORsrc/nonortho/simu028/camx/imx182.jpg
- ORsrc/nonortho/simu028/camx/imx183.jpg
- ORsrc/nonortho/simu028/camx/imx184.jpg
- ORsrc/nonortho/simu028/camx/imx185.jpg
- ORsrc/nonortho/simu028/camx/imx186.jpg
- ORsrc/nonortho/simu028/camx/imx187.jpg
- ORsrc/nonortho/simu028/camx/imx188.jpg
- ORsrc/nonortho/simu028/camx/imx189.jpg
- ORsrc/nonortho/simu028/camx/imx190.jpg
- ORsrc/nonortho/simu028/camx/imx191.jpg
- ORsrc/nonortho/simu028/camx/imx192.jpg
- ORsrc/nonortho/simu028/camx/imx193.jpg
- ORsrc/nonortho/simu028/camx/imx194.jpg
- ORsrc/nonortho/simu028/camx/imx195.jpg
- ORsrc/nonortho/simu028/camx/imx196.jpg
- ORsrc/nonortho/simu028/camx/imx197.jpg
- ORsrc/nonortho/simu028/camx/imx198.jpg
- ORsrc/nonortho/simu028/camx/imx199.jpg
- ORsrc/nonortho/simu028/camx/imx200.jpg
- ORsrc/nonortho/simu028/camx/imx201.jpg
- ORsrc/nonortho/simu028/camx/imx202.jpg
- ORsrc/nonortho/simu028/camx/imx203.jpg
- ORsrc/nonortho/simu028/camx/imx204.jpg
- ORsrc/nonortho/simu028/camx/imx205.jpg
- ORsrc/nonortho/simu028/camx/imx206.jpg
- ORsrc/nonortho/simu028/camx/imx207.jpg
- ORsrc/nonortho/simu028/camx/imx208.jpg
- ORsrc/nonortho/simu028/camx/imx209.jpg
- ORsrc/nonortho/simu028/camx/imx210.jpg
- ORsrc/nonortho/simu028/camx/imx211.jpg
- ORsrc/nonortho/simu028/camx/imx212.jpg
- ORsrc/nonortho/simu028/camx/imx213.jpg
- ORsrc/nonortho/simu028/camx/imx214.jpg
- ORsrc/nonortho/simu028/camx/imx215.jpg
- ORsrc/nonortho/simu028/camx/imx216.jpg
- ORsrc/nonortho/simu028/camx/imx217.jpg
- ORsrc/nonortho/simu028/camx/imx218.jpg
- ORsrc/nonortho/simu028/camx/imx219.jpg
- ORsrc/nonortho/simu028/camx/imx220.jpg
- ORsrc/nonortho/simu028/camx/imx221.jpg
- ORsrc/nonortho/simu028/camx/imx222.jpg
- ORsrc/nonortho/simu028/camx/imx223.jpg
- ORsrc/nonortho/simu028/camx/imx224.jpg
- ORsrc/nonortho/simu028/camx/imx225.jpg
- ORsrc/nonortho/simu028/camx/imx226.jpg
- ORsrc/nonortho/simu028/camx/imx227.jpg
- ORsrc/nonortho/simu028/camx/imx228.jpg
- ORsrc/nonortho/simu028/camx/imx229.jpg
- ORsrc/nonortho/simu028/camx/imx230.jpg
- ORsrc/nonortho/simu028/camx/imx231.jpg
- ORsrc/nonortho/simu028/camx/imx232.jpg
- ORsrc/nonortho/simu028/camx/imx233.jpg
- ORsrc/nonortho/simu028/camx/imx234.jpg
- ORsrc/nonortho/simu028/camx/imx235.jpg
- ORsrc/nonortho/simu028/camx/imx236.jpg
- ORsrc/nonortho/simu028/camx/imx237.jpg
- ORsrc/nonortho/simu028/camx/imx238.jpg
- ORsrc/nonortho/simu028/camx/imx239.jpg
- ORsrc/nonortho/simu028/camx/imx240.jpg
- ORsrc/nonortho/simu028/camx/imx241.jpg
- ORsrc/nonortho/simu028/camx/imx242.jpg
- ORsrc/nonortho/simu028/camx/imx243.jpg
- ORsrc/nonortho/simu028/camx/imx244.jpg
- ORsrc/nonortho/simu028/camx/imx245.jpg
- ORsrc/nonortho/simu028/camx/imx246.jpg
- ORsrc/nonortho/simu028/camx/imx247.jpg
- ORsrc/nonortho/simu028/camx/imx248.jpg
- ORsrc/nonortho/simu028/camx/imx249.jpg
- ORsrc/nonortho/simu028/camx/imx250.jpg
- ORsrc/nonortho/simu028/camx/imx251.jpg
- ORsrc/nonortho/simu028/camx/imx252.jpg
- ORsrc/nonortho/simu028/camx/imx253.jpg
- ORsrc/nonortho/simu028/camx/imx254.jpg
- ORsrc/nonortho/simu028/camx/imx255.jpg
- ORsrc/nonortho/simu028/camx/imx256.jpg
- ORsrc/nonortho/simu028/camx/imx257.jpg
- ORsrc/nonortho/simu028/camx/imx258.jpg
- ORsrc/nonortho/simu028/camx/imx259.jpg
- ORsrc/nonortho/simu028/camx/imx260.jpg
- ORsrc/nonortho/simu028/camx/imx261.jpg
- ORsrc/nonortho/simu028/camx/imx262.jpg
- ORsrc/nonortho/simu028/camx/imx263.jpg
- ORsrc/nonortho/simu028/camx/imx264.jpg
- ORsrc/nonortho/simu028/camx/imx265.jpg
- ORsrc/nonortho/simu028/camx/imx266.jpg
- ORsrc/nonortho/simu028/camx/imx267.jpg
- ORsrc/nonortho/simu028/camx/imx268.jpg
- ORsrc/nonortho/simu028/camx/imx269.jpg
- ORsrc/nonortho/simu028/camx/imx270.jpg
- ORsrc/nonortho/simu028/camx/imx271.jpg
- ORsrc/nonortho/simu028/camx/imx272.jpg
- ORsrc/nonortho/simu028/camx/imx273.jpg
- ORsrc/nonortho/simu028/camx/imx274.jpg
- ORsrc/nonortho/simu028/camx/imx275.jpg
- ORsrc/nonortho/simu028/camx/imx276.jpg
- ORsrc/nonortho/simu028/camx/imx277.jpg
- ORsrc/nonortho/simu028/camx/imx278.jpg
- ORsrc/nonortho/simu028/camx/imx279.jpg
- ORsrc/nonortho/simu028/camx/imx280.jpg
- ORsrc/nonortho/simu028/camx/imx281.jpg
- ORsrc/nonortho/simu028/camx/imx282.jpg
- ORsrc/nonortho/simu028/camx/imx283.jpg
- ORsrc/nonortho/simu028/camx/imx284.jpg
- ORsrc/nonortho/simu028/camx/imx285.jpg
- ORsrc/nonortho/simu028/camx/imx286.jpg
- ORsrc/nonortho/simu028/camx/imx287.jpg
- ORsrc/nonortho/simu028/camx/imx288.jpg
- ORsrc/nonortho/simu028/camx/imx289.jpg
- ORsrc/nonortho/simu028/camx/imx290.jpg
- ORsrc/nonortho/simu028/camx/imx291.jpg
[truncated: 1,824 more entries]
