# Supplementary material for: Estimating Orientation of Flying Fruit Flies
Source: PLoS One. 2015 Jul 14;10(7):e0132101. doi: 10.1371/journal.pone.0132101 (PMC4501570; doi:10.1371/journal.pone.0132101)
Supplement: S1 File — (ZIP) [file pone.0132101.s003.zip › ORsrc/demoReal.m]

close all;
clc

clear all;
DatasetPath = '.\nonortho\real001\';
load([DatasetPath,'stereoModel.mat']);
load([DatasetPath,'groundTruth.mat']);
StartImageSeq = 1;

if ( exist([DatasetPath,'backgroundModels.mat']) ~= 2 )
    %------------------------------------------------------------------------------
    disp('Initializing background model');
    clear stBackgroundModels imageSeries
    NbImagesGBM = 101;
    tic
    %-------------------------------------------------------------------------------------
    for v=1:3
        n=StartImageSeq;
        I1 = imread(sprintf('%s%s',DatasetPath,sprintf('cam%d%03d.jpg',v,n))); I1 = im2double(I1); 
        imageSeries = zeros([size(I1), NbImagesGBM]);
        for t=1:NbImagesGBM
            n = t+StartImageSeq-1;
            I1 = imread(sprintf('%s%s',DatasetPath,sprintf('cam%d%03d.jpg',v,n))); I1 = im2double(I1); 
            imageSeries(:,:, n) = I1; 
        end
        stBackgroundModels{v} = GBMInitial(imageSeries, 11);
        stBackgroundModels{v}.window = [];

        clear imageSeries;
    end
    save([DatasetPath,'backgroundModels.mat'], 'stBackgroundModels'); 
    toc
else
    disp('Loading background model');
    load([DatasetPath,'backgroundModels.mat']);
end

isdebug = 0;
bodyProfile = GenerateBodyProfile(100);

[x,y,z] = sphere(25); gateSphere = 1.5*[x(:)';y(:)';z(:)'];
for t=StartImageSeq : StartImageSeq+100
    display(['Processing at time ',num2str(t)]); 
    if ( isdebug ) figure(1); clf; end
    %------------------------------------------------------
    clear cams
    fprintf('-target detection...'); tic
    for v = 1 : 3
        clear I1;
        I1 = imread(sprintf('%s%s',DatasetPath,sprintf('cam%d%03d.jpg',v,t))); 
        cams(v).image = I1;
        [cams(v).regions, cams(v).residual] = GetObjectRegion(cams(v).image, stBackgroundModels{v});
        cams(v).regions = ReCalcRegions(cams(v).regions, cams(v).image, stBackgroundModels{v});
        if ( isdebug )
            subplot(1,3,v); imshow(cams(v).image);
            for m = 1 : length(cams(v).regions)
                DrawEllipseWithAxis(cams(v).regions.ellipse, '-r');
            end            
        end
    end
    toc
    d3Location = d3LocationGrd(:,t);
    aSphere = bsxfun(@plus, gateSphere, d3Location);
    
    fprintf('-matching measurements...'); tic
    for v = 1 : 3
        %-----------------------
        d2GatePoints = stStereoModel.cams(v).projection * [aSphere; ones(1, size(aSphere, 2))]; 
        d2GatePoints(1:2, :) = d2GatePoints(1:2, :) ./ repmat(d2GatePoints(3, :), 2, 1); d2GatePoints = floor(d2GatePoints(1:2,:)+0.7); d2GatePoints = unique(d2GatePoints', 'rows')';
        if ( isdebug )
            subplot(1,3,v); plot(d2GatePoints(1,:), d2GatePoints(2,:), '.y'); end
        [irgn, eta] = FindAssociation(size(cams(v).image), cams(v).regions, d2GatePoints);
        if ( irgn == 0 )
            continue; end
        matches(v).ellipse = cams(v).regions(irgn).ellipse;
        matches(v).irgn = irgn;
    end
    toc
    
    fprintf('-estimate orientation...'); tic
    %------------------------------------------------------------------
    gammas(1) = matches(1).ellipse.radii(2) / matches(1).ellipse.radii(1);
    gammas(2) = matches(2).ellipse.radii(2) / matches(2).ellipse.radii(1);
    gammas(3) = matches(3).ellipse.radii(2) / matches(3).ellipse.radii(1);
    [~, ix] = sort(gammas, 'descend'); ix = ix(1:2); ix = sort(ix, 'ascend'); 
    d3Orientation = ReconstructOrientation(stStereoModel.cams(ix(1)), stStereoModel.cams(ix(2)), matches(ix(1)).ellipse, matches(ix(2)).ellipse);
    [theta, phi, ~] = cart2sph(d3Orientation(1),d3Orientation(2),d3Orientation(3)); 
    if ( phi < 0 ) d3Orientation = -d3Orientation; end     
    toc
    
    d3OrientationRec(:,t) = d3Orientation;
    
    %------------------------------------------------------------------
    figure1 = figure(1); 
    bodyShape = GenerateBodyShape(bodyProfile, unit(d3Orientation), d3Location, 100);  
    for v = 1 : 3
        subplot(1,3,v); imshow(cams(v).image); hold on;
        d2Points = stStereoModel.cams(v).projection * [bodyShape.points; ones(1, size(bodyShape.points, 2))]; 
        d2Points(1:2, :) = d2Points(1:2, :) ./ repmat(d2Points(3, :), 2, 1);    
        plot(d2Points(1,:), d2Points(2,:), '-y');
    end
    % Create textbox
    annotation(figure1,'textbox',...
    [0.10 0.80 0.80 0.10],...
    'String',{'Press any key to continue and ctrl+c to exist...'},...
    'LineStyle','none', 'FontSize', 36);    
    disp('Press any key to continue and ctrl+c to exist...');
    pause();
    %------------------------------------------------------------------
end
save([DatasetPath,'recOrientation.mat'], 'd3OrientationRec');
